# Supplementary material for: Precise Printing of Microfiber Scaffold with Gelatin Methacryloyl (GelMA)/Polyethylene Oxide (PEO) Bioink
Source: Bioengineering (Basel). 2023 Jan 18;10(2):130. doi: 10.3390/bioengineering10020130 (PMC9952242; doi:10.3390/bioengineering10020130)
Supplement: Supplementary file 1 [file bioengineering-10-00130-s001.zip]

Archive with 1 entries (1 files):
- bioengineering-2150464-supplementary.pdf
